# Supplementary material for: Hyponatremia Promotes Cancer Growth in a Murine Xenograft Model of Neuroblastoma
Source: Int J Mol Sci. 2023 Nov 23;24(23):16680. doi: 10.3390/ijms242316680 (PMC10706371; doi:10.3390/ijms242316680)
Supplement: Supplementary file 1 [file ijms-24-16680-s001.zip]

Archive with 1 entries (1 files):
- ijms-2684683-supplementary.pdf
